# Supplementary material for: YeastFab: the design and construction of standard biological parts for metabolic engineering in Saccharomyces cerevisiae
Source: Nucleic Acids Res. 2015 May 8;43(13):e88. doi: 10.1093/nar/gkv464 (PMC4513847; doi:10.1093/nar/gkv464)
Supplement: SUPPLEMENTARY DATA [file supp_gkv464_nar-00787-met-h-2015-File008.xlsx]

## Sheet: Sheet1
Vector name	complete sequence
HcKan_P	AAGAAAGGCCCACCCGTGAAGGTGAGCCAGTGAGTTGATTGCAGTCCAGTTACGCTGGAGTCCGTCTCGGGCTAGAGACCGAATTCGCGGCCGCTTCTAGAGCAATACGCAAACCGCCTCTCCCCGCGCGTTGGCCGATTCATTAATGCAGCTGGCACGACAGGTTTCCCGACTGGAAAGCGGGCAGTGAGCGCAACGCAATTAATGTGAGTTAGCTCACTCATTAGGCACCCCAGGCTTTACACTTTATGCTTCCGGCTCGTATGTTGTGTGGAATTGTGAGCGGATAACAATTTCACACATACTAGAGAAAGAGGAGAAATACTAGATGGCTTCCTCCGAAGACGTTATCAAAGAGTTCATGCGTTTCAAAGTTCGTATGGAAGGTTCCGTTAACGG…
HcKan_O	AAGAAAGGCCCACCCGTGAAGGTGAGCCAGTGAGTTGATTGCAGTCCAGTTACGCTGGAGTCCGTCTCGGATGAGAGACCGAATTCGCGGCCGCTTCTAGAGCAATACGCAAACCGCCTCTCCCCGCGCGTTGGCCGATTCATTAATGCAGCTGGCACGACAGGTTTCCCGACTGGAAAGCGGGCAGTGAGCGCAACGCAATTAATGTGAGTTAGCTCACTCATTAGGCACCCCAGGCTTTACACTTTATGCTTCCGGCTCGTATGTTGTGTGGAATTGTGAGCGGATAACAATTTCACACATACTAGAGAAAGAGGAGAAATACTAGATGGCTTCCTCCGAAGACGTTATCAAAGAGTTCATGCGTTTCAAAGTTCGTATGGAAGGTTCCGTTAACGG…
HcKan_T	AAGAAAGGCCCACCCGTGAAGGTGAGCCAGTGAGTTGATTGCAGTCCAGTTACGCTGGAGTCCGTCTCGTAGCAGAGACCGAATTCGCGGCCGCTTCTAGAGCAATACGCAAACCGCCTCTCCCCGCGCGTTGGCCGATTCATTAATGCAGCTGGCACGACAGGTTTCCCGACTGGAAAGCGGGCAGTGAGCGCAACGCAATTAATGTGAGTTAGCTCACTCATTAGGCACCCCAGGCTTTACACTTTATGCTTCCGGCTCGTATGTTGTGTGGAATTGTGAGCGGATAACAATTTCACACATACTAGAGAAAGAGGAGAAATACTAGATGGCTTCCTCCGAAGACGTTATCAAAGAGTTCATGCGTTTCAAAGTTCGTATGGAAGGTTCCGTTAACGG…
POT1-RFP	TTAATCTCGCGCGTTTCGGTGATGACGGTGAAAACCTCTGACACATGCAGCTCCCGGAGATTGTCACAGCTTGTCTGTAAGCGGATGCCGGGAGCAGACAAGCCCGTCAGGGCGCGTCAGCGGGTGTTGGCGGGTGTCGGGGCTGGCTTAACTATGCGGCATCAGAGCAGATTGTACTGAGAGTGCACCATACCACAGCTTTTCAATTCAATTCATCATTTTTTTTTTATTCTTTTTTTTGATTTCGGTTTCTTTGAAATTTTTTTGATTCGGTAATCTCCGAACAGAAGGAAGAACGAAGGAAGGAGCACAGACTTAGATTGGTATATATACGCATATGTAGTGTTGAAGAAACATGAAATTGCCCAGTATTCTTAACCCAACTGCACAGAACAAAAA…
POT2-RFP	AGGGCCTCGTGATACGCCTATTTTTATAGGTTAATGTCATGATAATAATGGTTTCTTAGGACGGATCGCTTGCCTGTAACTTACACGCGCCTCGTATCTTTTAATGATGGAATAATTTGGGAATTTACTCTGTGTTTATTTATTTTTATGTTTTGTATTTGGATTTTAGAAAGTAAATAAAGAAGGTAGAAGAGTTACGGAATGAAGAAAAAAAAATAAACAAAGGTTTAAAAAATTTCAACAAAAAGCGTACTTTACATATATATTTATTAGACAAGAAAAGCAGATTAAATAGATATACATTCGATTAACGATAAGTAAAATGTAAAATCACAGGATTTTCGTGTGTGGTCTTCTACACAGACAAGATGAAACAATTCGGCATTAATACCTGAGAGC…
POT3-RFP	AGGGCCTCGTGATACGCCTATTTTTATAGGTTAATGTCATGATAATAATGGTTTCTTAGGACGGATCGCTTGCCTGTAACTTACACGCGCCTCGTATCTTTTAATGATGGAATAATTTGGGAATTTACTCTGTGTTTATTTATTTTTATGTTTTGTATTTGGATTTTAGAAAGTAAATAAAGAAGGTAGAAGAGTTACGGAATGAAGAAAAAAAAATAAACAAAGGTTTAAAAAATTTCAACAAAAAGCGTACTTTACATATATATTTATTAGACAAGAAAAGCAGATTAAATAGATATACATTCGATTAACGATAAGTAAAATGTAAAATCACAGGATTTTCGTGTGTGGTCTTCTACACAGACAAGATGAAACAATTCGGCATTAATACCTGAGAGC…
POT4-RFP	AGGGCCTCGTGATACGCCTATTTTTATAGGTTAATGTCATGATAATAATGGTTTCTTAGGACGGATCGCTTGCCTGTAACTTACACGCGCCTCGTATCTTTTAATGATGGAATAATTTGGGAATTTACTCTGTGTTTATTTATTTTTATGTTTTGTATTTGGATTTTAGAAAGTAAATAAAGAAGGTAGAAGAGTTACGGAATGAAGAAAAAAAAATAAACAAAGGTTTAAAAAATTTCAACAAAAAGCGTACTTTACATATATATTTATTAGACAAGAAAAGCAGATTAAATAGATATACATTCGATTAACGATAAGTAAAATGTAAAATCACAGGATTTTCGTGTGTGGTCTTCTACACAGACAAGATGAAACAATTCGGCATTAATACCTGAGAGC…
POT5-RFP	AGGGCCTCGTGATACGCCTATTTTTATAGGTTAATGTCATGATAATAATGGTTTCTTAGGACGGATCGCTTGCCTGTAACTTACACGCGCCTCGTATCTTTTAATGATGGAATAATTTGGGAATTTACTCTGTGTTTATTTATTTTTATGTTTTGTATTTGGATTTTAGAAAGTAAATAAAGAAGGTAGAAGAGTTACGGAATGAAGAAAAAAAAATAAACAAAGGTTTAAAAAATTTCAACAAAAAGCGTACTTTACATATATATTTATTAGACAAGAAAAGCAGATTAAATAGATATACATTCGATTAACGATAAGTAAAATGTAAAATCACAGGATTTTCGTGTGTGGTCTTCTACACAGACAAGATGAAACAATTCGGCATTAATACCTGAGAGC…
POT6-RFP	AGGGCCTCGTGATACGCCTATTTTTATAGGTTAATGTCATGATAATAATGGTTTCTTAGGACGGATCGCTTGCCTGTAACTTACACGCGCCTCGTATCTTTTAATGATGGAATAATTTGGGAATTTACTCTGTGTTTATTTATTTTTATGTTTTGTATTTGGATTTTAGAAAGTAAATAAAGAAGGTAGAAGAGTTACGGAATGAAGAAAAAAAAATAAACAAAGGTTTAAAAAATTTCAACAAAAAGCGTACTTTACATATATATTTATTAGACAAGAAAAGCAGATTAAATAGATATACATTCGATTAACGATAAGTAAAATGTAAAATCACAGGATTTTCGTGTGTGGTCTTCTACACAGACAAGATGAAACAATTCGGCATTAATACCTGAGAGC…
POT7-RFP	AGGGCCTCGTGATACGCCTATTTTTATAGGTTAATGTCATGATAATAATGGTTTCTTAGGACGGATCGCTTGCCTGTAACTTACACGCGCCTCGTATCTTTTAATGATGGAATAATTTGGGAATTTACTCTGTGTTTATTTATTTTTATGTTTTGTATTTGGATTTTAGAAAGTAAATAAAGAAGGTAGAAGAGTTACGGAATGAAGAAAAAAAAATAAACAAAGGTTTAAAAAATTTCAACAAAAAGCGTACTTTACATATATATTTATTAGACAAGAAAAGCAGATTAAATAGATATACATTCGATTAACGATAAGTAAAATGTAAAATCACAGGATTTTCGTGTGTGGTCTTCTACACAGACAAGATGAAACAATTCGGCATTAATACCTGAGAGC…
POT8-RFP	AGGGCCTCGTGATACGCCTATTTTTATAGGTTAATGTCATGATAATAATGGTTTCTTAGGACGGATCGCTTGCCTGTAACTTACACGCGCCTCGTATCTTTTAATGATGGAATAATTTGGGAATTTACTCTGTGTTTATTTATTTTTATGTTTTGTATTTGGATTTTAGAAAGTAAATAAAGAAGGTAGAAGAGTTACGGAATGAAGAAAAAAAAATAAACAAAGGTTTAAAAAATTTCAACAAAAAGCGTACTTTACATATATATTTATTAGACAAGAAAAGCAGATTAAATAGATATACATTCGATTAACGATAAGTAAAATGTAAAATCACAGGATTTTCGTGTGTGGTCTTCTACACAGACAAGATGAAACAATTCGGCATTAATACCTGAGAGC…
POT9-RFP	AGGGCCTCGTGATACGCCTATTTTTATAGGTTAATGTCATGATAATAATGGTTTCTTAGGACGGATCGCTTGCCTGTAACTTACACGCGCCTCGTATCTTTTAATGATGGAATAATTTGGGAATTTACTCTGTGTTTATTTATTTTTATGTTTTGTATTTGGATTTTAGAAAGTAAATAAAGAAGGTAGAAGAGTTACGGAATGAAGAAAAAAAAATAAACAAAGGTTTAAAAAATTTCAACAAAAAGCGTACTTTACATATATATTTATTAGACAAGAAAAGCAGATTAAATAGATATACATTCGATTAACGATAAGTAAAATGTAAAATCACAGGATTTTCGTGTGTGGTCTTCTACACAGACAAGATGAAACAATTCGGCATTAATACCTGAGAGC…
POT10-RFP	AGGGCCTCGTGATACGCCTATTTTTATAGGTTAATGTCATGATAATAATGGTTTCTTAGGACGGATCGCTTGCCTGTAACTTACACGCGCCTCGTATCTTTTAATGATGGAATAATTTGGGAATTTACTCTGTGTTTATTTATTTTTATGTTTTGTATTTGGATTTTAGAAAGTAAATAAAGAAGGTAGAAGAGTTACGGAATGAAGAAAAAAAAATAAACAAAGGTTTAAAAAATTTCAACAAAAAGCGTACTTTACATATATATTTATTAGACAAGAAAAGCAGATTAAATAGATATACATTCGATTAACGATAAGTAAAATGTAAAATCACAGGATTTTCGTGTGTGGTCTTCTACACAGACAAGATGAAACAATTCGGCATTAATACCTGAGAGC…
POT11-RFP	AGGGCCTCGTGATACGCCTATTTTTATAGGTTAATGTCATGATAATAATGGTTTCTTAGGACGGATCGCTTGCCTGTAACTTACACGCGCCTCGTATCTTTTAATGATGGAATAATTTGGGAATTTACTCTGTGTTTATTTATTTTTATGTTTTGTATTTGGATTTTAGAAAGTAAATAAAGAAGGTAGAAGAGTTACGGAATGAAGAAAAAAAAATAAACAAAGGTTTAAAAAATTTCAACAAAAAGCGTACTTTACATATATATTTATTAGACAAGAAAAGCAGATTAAATAGATATACATTCGATTAACGATAAGTAAAATGTAAAATCACAGGATTTTCGTGTGTGGTCTTCTACACAGACAAGATGAAACAATTCGGCATTAATACCTGAGAGC…
pYG026	CTTTAAAGTATAGATAGAATTGATTGCTGCTTATGAGGATATGGATTTAGAGCTAATAGTTGTAATAGAAATAAAAGCCATTTAGAATAGGAATTGAATACAATTTTATGAGCTTTAAATATTTAATGATGAATAGTGCGTTTAGAACGCTTCATCATGCTTCAACAAGCTTCTGCAAACCTCATTTGAGTAGCAATAGCTGTTTACTTTTTTCCGCGACTTTATTCGAAGTTATGGTGAACTTTTCGTGGTTTCACACCTAATAACGCCCAGCGGTAGTACAATTCAAAGTAGTAGGTACCAATGGTAGTACTAGTGGGTGATAGTAGCAAATTTCTCTATGAAAATGAATTGTTGCTCTGCAATGATGTTAATGTGGACATGACATGAATTTTCGCG…
pRS414-URR	TGACGGATAACGCAGGAAAGAACATGTGAGCAAAAGGCCAGCAAAAGGCCAGGAACCGTAAAAAGGCCGCGTTGCTGGCGTTTTTCCATAGGCTCCGCCCCCCTGACGAGCATCACAAAAATCGACGCTCAAGTCAGAGGTGGCGAAACCCGACAGGACTATAAAGATACCAGGCGTTTCCCCCTGGAAGCTCCCTCGTGCGCTCTCCTGTTCCGACCCTGCCGCTTACCGGATACCTGTCCGCCTTTCTCCCTTCGGGAAGCGTGGCGCTTTCTCATAGCTCACGCTGTAGGTATCTCAGTTCGGTGTAGGTCGTTCGCTCCAAGCTGGGCTGTGTGCACGAACCCCCCGTTCAGCCCGACCGCTGCGCCTTATCCGGTAACTATCGTCTTGAGTCCA…
pRS424-URR	GGCCCTCTAAGCACAGTCGCGCGTCCGAACCTAGCTCTACTTTAGAGGCCCCGGATTCTGGTGCTCGTAGACCGCAGAACCGATTGGGGGGATGTACAACAATATTTGTTAGTCACCTTTGGGTCACGATCTCCCACCTTACTGGAATTTAGTCCCTGCTATAATTTGCCTTGCATATAAGTTGCGTTACTTCAGCGTCCTAACCGCACCCTTAGCACGAAGACAGATTTGTTCATTCCCATACTCCGGCGTTGGCAGGGGGTTCGCATGTCCCACGTGAAACGTTGCTAAACCCTCAGGTTTCTGAGCGACAAAAGCTTTAAACGGGAGTTCGCGCTCATAACTTGGTCCGAATGCGGGTTCTTGCATCGTTCGACTGAGTTTGTTTCATGTAGAACG…
pMV-URR1	AAAAATAAACAAATAGGGGTTCCGCGCACATTTCCCCGAAAAGTGCCACCTGACGTCTAAGAAACCATTATTATCATGACATTAACCTATAAAAATAGGCGTATCACGAGGCCCTTTCGTTGTAAAACGACGGCCAGTCGTCTCGATCCGCAGTGTCTTGCGTCTCTGTCATCTAAGCACAGTCGCGCGTCCGAACCTAGCTCTACTTTAGAGGCCCCGGATTCTGGTGCTCGTAGACCGCAGAACCGATTGGGGGGATGTACAACAATATTTGTTAGTCACCTTTGGGTCACGATCTCCCACCTTACTGGAATTTAGTCCCTGCTATAATTTGCCTTGCATATAAGTTGCGTTACTTCAGCGTCCTAACCGCACCCTTAGCACGAAGACAGATTTGTT…
pMV-URR2	AAAAATAAACAAATAGGGGTTCCGCGCACATTTCCCCGAAAAGTGCCACCTGACGTCTAAGAAACCATTATTATCATGACATTAACCTATAAAAATAGGCGTATCACGAGGCCCTTTCGTTGTAAAACGACGGCCAGTCGTCTCGATCCGCAGTGTCTTGCGTCTCTCGCTAGTAACATCAGCTAACGAAAGAGTTAGAGGCTCGCTAAATCGCACTGTCGGGGTCCCTTGGGTATTTTACACTAGCGTCAGGACGACTAGCATGTGTCTTTCCTTCCAGGGGTATGCGGGTGCGTGGACAAATGAGCAGCATACGTATTTACTCGGCGTGCCTGCTCTCTCGTATTTCTCCTGGAGATCAAGGAAATGTTTCATGTCCAAGCGAAAAGCCGCTCTACG…
pMV-HIS3	AAAAATAAACAAATAGGGGTTCCGCGCACATTTCCCCGAAAAGTGCCACCTGACGTCTAAGAAACCATTATTATCATGACATTAACCTATAAAAATAGGCGTATCACGAGGCCCTTTCGTTGTAAAACGACGGCCAGTCGTCTCGATCCGCAGTGTCTTGCGTCTCTTGAGCTGTGCGGTATTTCACACCGCATAGATCCGTCGAGTTCAAGAGAAAAAAAAAGAAAAAGCAAAAAGAAAAAAGGAAAGCGCGCCTCGTTCAGAATGACACGTATAGAATGATGCATTACCTTGTCATCTTCAGTATCATACTGTTCGTATACATACTTACTGACATTCATAGGTATACATATATACACATGTATATATATCGTATGCTGCAGCTTTAAATAATCGGTG…
pMV-LEU2	AAAAATAAACAAATAGGGGTTCCGCGCACATTTCCCCGAAAAGTGCCACCTGACGTCTAAGAAACCATTATTATCATGACATTAACCTATAAAAATAGGCGTATCACGAGGCCCTTTCGTTGTAAAACGACGGCCAGTCGTCTCGATCCGCAGTGTCTTGCGTCTCTTGAGCTGTGCGGTATTTCACACCGCATATCGACCGGTCGAGGAGAACTTCTAGTATATCCACATACCTAATATTATTGCCTTATTAAAAATGGAATCCCAACAATTACATCAAAATCCACATTCTCTTCAAAATCAATTGTCCTGTACTTCCTTGTTCATGTGTGTTCAAAAACGTTATATTTATAGGATAATTATACTCTATTTCTCAACAAGTAATTGGTTGTTTGGCCG…
pMV-TRP1	AAAAATAAACAAATAGGGGTTCCGCGCACATTTCCCCGAAAAGTGCCACCTGACGTCTAAGAAACCATTATTATCATGACATTAACCTATAAAAATAGGCGTATCACGAGGCCCTTTCGTTGTAAAACGACGGCCAGTCGTCTCGATCCGCAGTGTCTTGCGTCTCTTGAGCTGTGCGGTATTTCACACCGCATAGATCGGCAAGTGCACAAACAATACTTAAATAAATACTACTCAGTAATAACCTATTTCTTAGCATTTTTGACGAAATTTGCTATTTTGTTAGAGTCTTTTACACCATTTGTCTCCACACCTCCGCTTACATCAACACCAATAACGCCATTTAATCTAAGCGCATCACCAACATTTTCTGGCGTCAGTCCACCAGCTAACATAAAA…
HCKan-P-TDH3	GGCTTCATTATCAATACTGCCATTTCAAAGAATACGTAAATAATTAATAGTAGTGATTTTCCTAACTTTATTTAGTCAAAAAATTAGCCTTTTAATTCTGCTGTAACCCGTACATGCCCAAAATAGGGGGCGGGTTACACAGAATATATAACATCGTAGGTGTCTGGGTGAACAGTTTATTCCTGGCATCCACTAAATATAATGGAGCCCGCTTTTTAAGCTGGCATCCAGAAAAAAAAAGAATCCCAGCACCAAAATATTGTTTTCTTCACCAACCATCAGTTCATAGGTCCATTCTCTTAGCGCAACTACAGAGAACAGGGGCACAAACAGGCAAAAAACGGGCACAACCTCAATGGAGTGATGCAACCTGCCTGGAGTAAATGATGACACAAGGCA…
HCKan-P-TEF2	GGCTGGGCGCCATAACCAAGGTATCTATAGACCGCCAATCAGCAAACTACCTCCGTACATTCATGTTGCACCCACACATTTATACACCCAGACCGCGACAAATTACCCATAAGGTTGTTTGTGACGGCGTCGTACAAGAGAACGTGGGAACTTTTTAGGCTCACCAAAAAAGAAAGAAAAAATACGAGTTGCTGACAGAAGCCTCAAGAAAAAAAAAATTCTTCTTCGACTATGCTGGAGGCAGAGATGATCGAGCCGGTAGTTAACTATATATAGCTAAATTGGTTCCATCACCTTCTTTTCTGGTGTCGCTCCTTCTAGTGCTATTTCTGGCTTTTCCTATTTTTTTTTTTCCATTTTTCTTTCTCTCTTTCTAATATATAAATTCTCTTGCATTTT…
HCKan-P-CYC1	GGCTGAGCTCATTTGGCGAGCGTTGGTTGGTGGATCAAGCCCACGCGTAGGCAATCCTCGAGCAGATCCGCCAGGCGTGTATATATAGCGTGGATGGCCAGGCAACTTTAGTGCTGACACATACAGGCATATATATATGTGTGCGACGACACATGATCATATGGCATGCATGTGCTCTGTATGTATATAAAACTCTTGTTTTCTTCTTTTCTCTAAATATTCTTTCCTTATACATTAGGACCTTTGCAGCATAAATTACTATACTTCTATAGACACGCAAACACAAATACACACACTAAGATGCGAGACGACTGACCATTTAAATCATACCTGACCTCCATAGCAGAAAGTCAAAAGCCTCCGACCGGAGGCTTTTGACTTGATCGGCACGTAAGAGGT…
HCKan-T-ADH1	TAGCCGAATTTCTTATGATTTATGATTTTTATTATTAAATAAGTTATAAAAAAAATAAGTGTATACAAATTTTAAAGTGACTCTTAGGTTTTAAAACGAAAATTCTTATTCTTGAGTAACTCTTTCCTGTAGGTCAGGTTGCTTTCTCAGGTATAGCATGAGGTCGCTCTTATTGACCACACCTCTACCGGCCTCCGAGACGACTGACCATTTAAATCATACCTGACCTCCATAGCAGAAAGTCAAAAGCCTCCGACCGGAGGCTTTTGACTTGATCGGCACGTAAGAGGTTCCAACTTTCACCATAATGAAATAAGATCACTACCGGGCGTATTTTTTGAGTTATCGAGATTTTCAGGAGCTAAGGAAGCTAAAATGAGCCATATTCAACGGGAAACG…
HCKan-T-TEF2	TAGCAGTAATAATTATTGCTTCCATATAATATTTTTATATACCTCTTATTTTTATGTATTAGTTAATTAAGTATTTTTATCTATCTGCTTATCATTTTCTTTTCATATAGGGGGGGTTGGTGTTTTCTTGCCCATCAGATTGATGTCCTCCAACTCGGCACTATTTTACAAAGGGTTTTTTTGTAAGAGAAGGAGAAGACAGATACTAAACCATACGTTACTCGAAACAAAAAAAAAAAAAATGGAAAAAGCTGCTATCAACAAAAGACGGCCTCATCAAACCTAAAGAAACCATGTCAGCGTATGTATATACCTTGTAATTTACGTTTCCTTAAATCTTCTTTCTACTAACGTTTTCATTATTCTATACTCTCCTCCGAGACGACTGACCATTTAAAT…
PMV-ycrtE	AAAAATAAACAAATAGGGGTTCCGCGCACATTTCCCCGAAAAGTGCCACCTGACGTCTAAGAAACCATTATTATCATGACATTAACCTATAAAAATAGGCGTATCACGAGGCCCTTTCGTTGTAAAACGACGGCCAGTCGTCTCGATCCGCAGTGTCTTGCGTCTCTATGGACTACGCTAACATCTTGACCGCTATCCCATTGGAGTTCACCCCACAAGACGACATCGTTTTGTTGGAACCATACCACTACTTGGGTAAGAACCCAGGTAAGGAAATCAGATCTCAATTGATCGAGGCTTTCAACTACTGGTTGGACGTTAAGAAGGAAGACTTGGAAGTTATCCAAAACGTTGTTGGTATGTTGCACACCGGTTCTTTGTTGATGGACGACGTTGAAG…
PMV-ycrtI	AAAAATAAACAAATAGGGGTTCCGCGCACATTTCCCCGAAAAGTGCCACCTGACGTCTAAGAAACCATTATTATCATGACATTAACCTATAAAAATAGGCGTATCACGAGGCCCTTTCGTTGTAAAACGACGGCCAGTCGTCTCGATCCGCAGTGTCTTGCGTCTCTATGGGTAAGGAACAAGACCAAGACAAGCCAACCGCTATCATCGTTGGTTGTGGTATCGGTGGTATCGCTACCGCTGCTAGATTGGCTAAGGAAGGTTTCCAAGTTACCGTTTTCGAAAAGAACGACTACTCTGGTGGTAGATGTTCTTTGATCGAACGCGACGGTTACAGATTCGACCAAGGTCCATCTTTGTTGTTGTTGCCAGACTTGTTCAAGCAAACCTTCGAAGACT…
PMV-ycrtYB	AAAAATAAACAAATAGGGGTTCCGCGCACATTTCCCCGAAAAGTGCCACCTGACGTCTAAGAAACCATTATTATCATGACATTAACCTATAAAAATAGGCGTATCACGAGGCCCTTTCGTTGTAAAACGACGGCCAGTCGTCTCGATCCGCAGTGTCTTGCGTCTCTATGACCGCTTTGGCTTACTACCAAATCCACTTGATCTACACCTTGCCAATCTTGGGTTTGTTGGGTTTGTTGACCTCTCCAATCTTGACCAAGTTCGACATCTACAAAATCTCTATCTTGGTTTTCATCGCTTTCTCTGCTACCACCCCATGGGACTCTTGGATCATCAGAAACGGTGCTTGGACCTACCCATCTGCTGAATCTGGTCAAGGTGTTTTCGGAACCTTCTTGG…
HCKan-O-ycrtE	GATGGACTACGCTAACATCTTGACCGCTATCCCATTGGAGTTCACCCCACAAGACGACATCGTTTTGTTGGAACCATACCACTACTTGGGTAAGAACCCAGGTAAGGAAATCAGATCTCAATTGATCGAGGCTTTCAACTACTGGTTGGACGTTAAGAAGGAAGACTTGGAAGTTATCCAAAACGTTGTTGGTATGTTGCACACCGGTTCTTTGTTGATGGACGACGTTGAAGACTCTTCTGTTTTGAGAAGAGGTTCTCCAGTTGCTCACTTGATCTACGGTATCCCACAAACCATCAACACCGCTAACTACGTTTACTTCTTGGCTTACCAAGAAATCTTCAAGCTCAGACCAACCCCAATCCCAATGCCAGTTATCCCACCATCTTCTGCTTCTTT…
HCKan-O-ycrtI	GATGGGTAAGGAACAAGACCAAGACAAGCCAACCGCTATCATCGTTGGTTGTGGTATCGGTGGTATCGCTACCGCTGCTAGATTGGCTAAGGAAGGTTTCCAAGTTACCGTTTTCGAAAAGAACGACTACTCTGGTGGTAGATGTTCTTTGATCGAACGCGACGGTTACAGATTCGACCAAGGTCCATCTTTGTTGTTGTTGCCAGACTTGTTCAAGCAAACCTTCGAAGACTTGGGTGAAAAGATGGAAGACTGGGTTGACTTGATCAAGTGTGAACCAAACTACGTTTGTCACTTCCACGACGAAGAAACCTTCACCTTCTCTACCGACATGGCTTTGTTGAAGAGAGAAGTTGAAAGATTCGAAGGTAAGGACGGTTTCGACAGATTCTTGTCTTT…
HCKan-O-ycrtYB	GATGACCGCTTTGGCTTACTACCAAATCCACTTGATCTACACCTTGCCAATCTTGGGTTTGTTGGGTTTGTTGACCTCTCCAATCTTGACCAAGTTCGACATCTACAAAATCTCTATCTTGGTTTTCATCGCTTTCTCTGCTACCACCCCATGGGACTCTTGGATCATCAGAAACGGTGCTTGGACCTACCCATCTGCTGAATCTGGTCAAGGTGTTTTCGGAACCTTCTTGGACGTTCCATACGAAGAATACGCTTTCTTCGTTATCCAAACCGTTATCACAGGTTTGGTTTACGTTTTGGCTACCAGACACTTGTTGCCATCTTTGGCTTTGCCAAAGACCCGATCTTCTGCTTTGTCTTTGGCTTTGAAGGCTTTGATCCCATTGCCAATCATCTA…
pKMV-VioA	GCCACCTGACGTCTAAGAAACCATTATTATCATGACATTAACCTATAAAAATAGGCGTATCACGAGGCCCTTTCGTTGTAAAACGACGGCCAGTCGTCTCGATCCGCAGTGTCTTGCGTCTCTGATGAAGCACTCTTCTGACATCTGTATCGTTGGTGCTGGTATCTCTGGTTTGACCTGTGCTTCTCACTTGTTGGACTCTCCAGCTTGTAGAGGTTTGTCTTTGAGAATCTTCGACATGCAACAAGAAGCTGGTGGTAGAATCCGATCTAAGATGTTGGACGGTAAGGCTTCTATCGAATTGGGTGCTGGTAGATACTCTCCACAATTGCACCCACACTTCCAATCTGCTATGCAACACTACTCTCAAAAGTCTGAAGTTTACCCATTCACCCAATT…
pKMV-VioB	GCCACCTGACGTCTAAGAAACCATTATTATCATGACATTAACCTATAAAAATAGGCGTATCACGAGGCCCTTTCGTTGTAAAACGACGGCCAGTCGTCTCGATCCGCAGTGTCTTGCGTCTCTGATGAGCATTCTGGATTTCCCGCGTATCCACTTCCGTGGCTGGGCCCGTGTCAATGCGCCGACCGCGAACCGCGATCCGCACGGCCACATCGATATGGCCAGCAATACCGTGGCGATGGCGGGTGAGCCGTTCGACCTGGCACGCCATCCTACGGAGTTCCACCGTCACCTGCGCTCCCTGGGTCCGCGCTTCGGCTTGGATGGTCGTGCTGACCCGGAAGGCCCGTTCAGCCTGGCCGAGGGCTACAACGCTGCCGGTAACAACCACTTTTCGTG…
pKMV-VioC	GCCACCTGACGTCTAAGAAACCATTATTATCATGACATTAACCTATAAAAATAGGCGTATCACGAGGCCCTTTCGTTGTAAAACGACGGCCAGTCGTCTCGATCCGCAGTGTCTTGCGTCTCTGATGAAAAGAGCTATCATCGTTGGTGGTGGTTTGGCTGGTGGTTTGACCGCTATCTACTTGGCTAAGAGAGGTTACGAAGTTCACGTTGTTGAAAAGAGAGGTGACCCATTGAGAGACTTGTCTTCTTACGTTGACGTTGTTTCTAGTAGAGCTATCGGTGTTTCTATGACCGTTAGAGGTATCAAGTCTGTTTTGGCTGCTGGTATCCCAAGAGCTGAATTGGACGCTTGTGGTGAACCAATCGTTGCTATGGCTTTCTCTGTTGGTGGTCAATA…
pKMV-VioD	GCCACCTGACGTCTAAGAAACCATTATTATCATGACATTAACCTATAAAAATAGGCGTATCACGAGGCCCTTTCGTTGTAAAACGACGGCCAGTCGTCTCGATCCGCAGTGTCTTGCGTCTCTGATGAAAATCTTGGTTATCGGTGCTGGTCCAGCTGGTTTGGTTTTCGCTTCTCAATTGAAGCAAGCTAGACCATTGTGGGCTATCGACATCGTTGAAAAGAACGACGAACAAGAAGTTTTGGGTTGGGGTGTTGTTTTGCCAGGTAGACCAGGTCAACACCCAGCTAACCCATTGTCTTACTTGGACGCTCCAGAAAGATTGAACCCACAATTCTTGGAAGACTTCAAGTTGGTTCACCACAACGAACCATCTTTGATGTCTACCGGTGTTTTGTT…
pKMV-VioE	GCCACCTGACGTCTAAGAAACCATTATTATCATGACATTAACCTATAAAAATAGGCGTATCACGAGGCCCTTTCGTTGTAAAACGACGGCCAGTCGTCTCGATCCGCAGTGTCTTGCGTCTCTGATGGAAAACAGAGAACCACCATTGTTGCCAGCTAGATGGTCTTCTGCTTACGTTTCTTACTGGAGTCCAATGTTGCCAGACGACCAATTGACCTCTGGTTACTGTTGGTTCGACTACGAAAGAGACATCTGTAGAATCGACGGTTTGTTCAACCCGTGGTCTGAAAGAGACACCGGTTACAGATTGTGGATGTCTGAAGTTGGTAACGCTGCTTCTGGTAGAACCTGGAAGCAAAAGGTTGCTTACGGTAGAGAAAGAACCGCTTTGGGTGAACA…
POT2-TDH3p-ycrtE-ADH1t	AGCCAGGTAGAGACCGAGTCACTGCCAACCGAGACCTCTAGACCCGGGGAATTCGCGGCCGCCACCGCGGTGGAGCTCCAGCTTTTGTTCCCTTTAGTGAGGGTTAATTGCGCGCTTGGCGTAATCATGGTCATAGCTGTTTCCTGTGTGAAATTGTTATCCGCTCACAATTCCACACAACATAGGAGCCGGAAGCATAAAGTGTAAAGCCTGGGGTGCCTAATGAGTGAGGTAACTCACATTAATTGCGTTGCGCTCACTGCCCGCTTTCCAGTCGGGAAACCTGTCGTGCCAGCTGCATTAATGAATCGGCCAACGCGCGGGGAGAGGCGGTTTGCGTATTGGGCGCTCTTCCGCTTCCTCGCTCACTGACTCGCTGCGCTCGGTCGTTCGGCTGCG…
POT2-TEF2p-ycrtE-ADH1t	AGCCAGGTAGAGACCGAGTCACTGCCAACCGAGACCTCTAGACCCGGGGAATTCGCGGCCGCCACCGCGGTGGAGCTCCAGCTTTTGTTCCCTTTAGTGAGGGTTAATTGCGCGCTTGGCGTAATCATGGTCATAGCTGTTTCCTGTGTGAAATTGTTATCCGCTCACAATTCCACACAACATAGGAGCCGGAAGCATAAAGTGTAAAGCCTGGGGTGCCTAATGAGTGAGGTAACTCACATTAATTGCGTTGCGCTCACTGCCCGCTTTCCAGTCGGGAAACCTGTCGTGCCAGCTGCATTAATGAATCGGCCAACGCGCGGGGAGAGGCGGTTTGCGTATTGGGCGCTCTTCCGCTTCCTCGCTCACTGACTCGCTGCGCTCGGTCGTTCGGCTGCG…
POT2-CYC1p-ycrtE-ADH1t	AGCCAGGTAGAGACCGAGTCACTGCCAACCGAGACCTCTAGACCCGGGGAATTCGCGGCCGCCACCGCGGTGGAGCTCCAGCTTTTGTTCCCTTTAGTGAGGGTTAATTGCGCGCTTGGCGTAATCATGGTCATAGCTGTTTCCTGTGTGAAATTGTTATCCGCTCACAATTCCACACAACATAGGAGCCGGAAGCATAAAGTGTAAAGCCTGGGGTGCCTAATGAGTGAGGTAACTCACATTAATTGCGTTGCGCTCACTGCCCGCTTTCCAGTCGGGAAACCTGTCGTGCCAGCTGCATTAATGAATCGGCCAACGCGCGGGGAGAGGCGGTTTGCGTATTGGGCGCTCTTCCGCTTCCTCGCTCACTGACTCGCTGCGCTCGGTCGTTCGGCTGCG…
POT4-TDH3p-ycrtI-ADH1t	CCTCTGCCAGAGACCCAAGACACTGCGGATCGAGACCACTAGTACCGGTCTGCAGCTCGAGGGGGGGCCCGGTACCCAATTCGCCCTATAGTGAGTCGTATTACGCGCGCTCACTGGCCGTCGTTTTACAACGTCGTGACTGGGAAAACCCTGGCGTTACCCAACTTAATCGCCTTGCAGCACATCCCCCTTTCGCCAGCTGGCGTAATAGCGAAGAGGCCCGCACCGATCGCCCTTCCCAACAGTTGCGCAGCCTGAATGGCGAATGGCGCGACGCGCCCTGTAGCGGCGCATTAAGCGCGGCGGGTGTGGTGGTTACGCGCAGCGTGACCGCTACACTTGCCAGCGCCCTAGCGCCCGCTCCTTTCGCTTTCTTCCCTTCCTTTCTCGCCACGTTCG…
POT4-TEF2p-ycrtI-ADH1t	CCTCTGCCAGAGACCCAAGACACTGCGGATCGAGACCACTAGTACCGGTCTGCAGCTCGAGGGGGGGCCCGGTACCCAATTCGCCCTATAGTGAGTCGTATTACGCGCGCTCACTGGCCGTCGTTTTACAACGTCGTGACTGGGAAAACCCTGGCGTTACCCAACTTAATCGCCTTGCAGCACATCCCCCTTTCGCCAGCTGGCGTAATAGCGAAGAGGCCCGCACCGATCGCCCTTCCCAACAGTTGCGCAGCCTGAATGGCGAATGGCGCGACGCGCCCTGTAGCGGCGCATTAAGCGCGGCGGGTGTGGTGGTTACGCGCAGCGTGACCGCTACACTTGCCAGCGCCCTAGCGCCCGCTCCTTTCGCTTTCTTCCCTTCCTTTCTCGCCACGTTCG…
POT4-CYC1p-ycrtI-ADH1t	CCTCTGCCAGAGACCCAAGACACTGCGGATCGAGACCACTAGTACCGGTCTGCAGCTCGAGGGGGGGCCCGGTACCCAATTCGCCCTATAGTGAGTCGTATTACGCGCGCTCACTGGCCGTCGTTTTACAACGTCGTGACTGGGAAAACCCTGGCGTTACCCAACTTAATCGCCTTGCAGCACATCCCCCTTTCGCCAGCTGGCGTAATAGCGAAGAGGCCCGCACCGATCGCCCTTCCCAACAGTTGCGCAGCCTGAATGGCGAATGGCGCGACGCGCCCTGTAGCGGCGCATTAAGCGCGGCGGGTGTGGTGGTTACGCGCAGCGTGACCGCTACACTTGCCAGCGCCCTAGCGCCCGCTCCTTTCGCTTTCTTCCCTTCCTTTCTCGCCACGTTCG…
POT5-TDH3p-ycrtYB-ADH1t	CCTCTGAGAGAGACCCAGGACACTGCGGATCGAGACCACTAGTACCGGTCTGCAGCTCGAGGGGGGGCCCGGTACCCAATTCGCCCTATAGTGAGTCGTATTACGCGCGCTCACTGGCCGTCGTTTTACAACGTCGTGACTGGGAAAACCCTGGCGTTACCCAACTTAATCGCCTTGCAGCACATCCCCCTTTCGCCAGCTGGCGTAATAGCGAAGAGGCCCGCACCGATCGCCCTTCCCAACAGTTGCGCAGCCTGAATGGCGAATGGCGCGACGCGCCCTGTAGCGGCGCATTAAGCGCGGCGGGTGTGGTGGTTACGCGCAGCGTGACCGCTACACTTGCCAGCGCCCTAGCGCCCGCTCCTTTCGCTTTCTTCCCTTCCTTTCTCGCCACGTTCG…
POT5-TEF2p-ycrtYB-ADH1t	CCTCTGAGAGAGACCCAGGACACTGCGGATCGAGACCACTAGTACCGGTCTGCAGCTCGAGGGGGGGCCCGGTACCCAATTCGCCCTATAGTGAGTCGTATTACGCGCGCTCACTGGCCGTCGTTTTACAACGTCGTGACTGGGAAAACCCTGGCGTTACCCAACTTAATCGCCTTGCAGCACATCCCCCTTTCGCCAGCTGGCGTAATAGCGAAGAGGCCCGCACCGATCGCCCTTCCCAACAGTTGCGCAGCCTGAATGGCGAATGGCGCGACGCGCCCTGTAGCGGCGCATTAAGCGCGGCGGGTGTGGTGGTTACGCGCAGCGTGACCGCTACACTTGCCAGCGCCCTAGCGCCCGCTCCTTTCGCTTTCTTCCCTTCCTTTCTCGCCACGTTCG…
POT5-CYC1p-ycrtYB-ADH1t	CCTCTGAGAGAGACCCAGGACACTGCGGATCGAGACCACTAGTACCGGTCTGCAGCTCGAGGGGGGGCCCGGTACCCAATTCGCCCTATAGTGAGTCGTATTACGCGCGCTCACTGGCCGTCGTTTTACAACGTCGTGACTGGGAAAACCCTGGCGTTACCCAACTTAATCGCCTTGCAGCACATCCCCCTTTCGCCAGCTGGCGTAATAGCGAAGAGGCCCGCACCGATCGCCCTTCCCAACAGTTGCGCAGCCTGAATGGCGAATGGCGCGACGCGCCCTGTAGCGGCGCATTAAGCGCGGCGGGTGTGGTGGTTACGCGCAGCGTGACCGCTACACTTGCCAGCGCCCTAGCGCCCGCTCCTTTCGCTTTCTTCCCTTCCTTTCTCGCCACGTTCG…
POT2-pTEF2-vioA-tTEF2	GGCTGGGCGCCATAACCAAGGTATCTATAGACCGCCAATCAGCAAACTACCTCCGTACATTCATGTTGCACCCACACATTTATACACCCAGACCGCGACAAATTACCCATAAGGTTGTTTGTGACGGCGTCGTACAAGAGAACGTGGGAACTTTTTAGGCTCACCAAAAAAGAAAGAAAAAATACGAGTTGCTGACAGAAGCCTCAAGAAAAAAAAAATTCTTCTTCGACTATGCTGGAGGCAGAGATGATCGAGCCGGTAGTTAACTATATATAGCTAAATTGGTTCCATCACCTTCTTTTCTGGTGTCGCTCCTTCTAGTGCTATTTCTGGCTTTTCCTATTTTTTTTTTTCCATTTTTCTTTCTCTCTTTCTAATATATAAATTCTCTTGCATTTT…
POT4-pTEF2-vioB-tTEF2	GGCTGGGCGCCATAACCAAGGTATCTATAGACCGCCAATCAGCAAACTACCTCCGTACATTCATGTTGCACCCACACATTTATACACCCAGACCGCGACAAATTACCCATAAGGTTGTTTGTGACGGCGTCGTACAAGAGAACGTGGGAACTTTTTAGGCTCACCAAAAAAGAAAGAAAAAATACGAGTTGCTGACAGAAGCCTCAAGAAAAAAAAAATTCTTCTTCGACTATGCTGGAGGCAGAGATGATCGAGCCGGTAGTTAACTATATATAGCTAAATTGGTTCCATCACCTTCTTTTCTGGTGTCGCTCCTTCTAGTGCTATTTCTGGCTTTTCCTATTTTTTTTTTTCCATTTTTCTTTCTCTCTTTCTAATATATAAATTCTCTTGCATTTT…
POT6-pTEF2-vioC-tTEF2	GGCTGGGCGCCATAACCAAGGTATCTATAGACCGCCAATCAGCAAACTACCTCCGTACATTCATGTTGCACCCACACATTTATACACCCAGACCGCGACAAATTACCCATAAGGTTGTTTGTGACGGCGTCGTACAAGAGAACGTGGGAACTTTTTAGGCTCACCAAAAAAGAAAGAAAAAATACGAGTTGCTGACAGAAGCCTCAAGAAAAAAAAAATTCTTCTTCGACTATGCTGGAGGCAGAGATGATCGAGCCGGTAGTTAACTATATATAGCTAAATTGGTTCCATCACCTTCTTTTCTGGTGTCGCTCCTTCTAGTGCTATTTCTGGCTTTTCCTATTTTTTTTTTTCCATTTTTCTTTCTCTCTTTCTAATATATAAATTCTCTTGCATTTT…
POT8-pTEF2-vioD-tTEF2	GGCTGGGCGCCATAACCAAGGTATCTATAGACCGCCAATCAGCAAACTACCTCCGTACATTCATGTTGCACCCACACATTTATACACCCAGACCGCGACAAATTACCCATAAGGTTGTTTGTGACGGCGTCGTACAAGAGAACGTGGGAACTTTTTAGGCTCACCAAAAAAGAAAGAAAAAATACGAGTTGCTGACAGAAGCCTCAAGAAAAAAAAAATTCTTCTTCGACTATGCTGGAGGCAGAGATGATCGAGCCGGTAGTTAACTATATATAGCTAAATTGGTTCCATCACCTTCTTTTCTGGTGTCGCTCCTTCTAGTGCTATTTCTGGCTTTTCCTATTTTTTTTTTTCCATTTTTCTTTCTCTCTTTCTAATATATAAATTCTCTTGCATTTT…
POT9-pTEF2-vioE-tTEF2	GGCTGGGCGCCATAACCAAGGTATCTATAGACCGCCAATCAGCAAACTACCTCCGTACATTCATGTTGCACCCACACATTTATACACCCAGACCGCGACAAATTACCCATAAGGTTGTTTGTGACGGCGTCGTACAAGAGAACGTGGGAACTTTTTAGGCTCACCAAAAAAGAAAGAAAAAATACGAGTTGCTGACAGAAGCCTCAAGAAAAAAAAAATTCTTCTTCGACTATGCTGGAGGCAGAGATGATCGAGCCGGTAGTTAACTATATATAGCTAAATTGGTTCCATCACCTTCTTTTCTGGTGTCGCTCCTTCTAGTGCTATTTCTGGCTTTTCCTATTTTTTTTTTTCCATTTTTCTTTCTCTCTTTCTAATATATAAATTCTCTTGCATTTT…
