# Supplementary material for: YeastFab: the design and construction of standard biological parts for metabolic engineering in Saccharomyces cerevisiae
Source: Nucleic Acids Res. 2015 May 8;43(13):e88. doi: 10.1093/nar/gkv464 (PMC4513847; doi:10.1093/nar/gkv464)
Supplement: SUPPLEMENTARY DATA [file supp_gkv464_nar-00787-met-h-2015-File009.xlsx]

## Sheet: normal growth condition
promoter activity normalized to pCYC1_normal growth condition
pro_name	measurement 1	measurement 2	mean	sd
YLL067C	0.0902117	0.0855176	0.0878646	0.00331924
YLL067W-A	0.0904221	0.0922086	0.0913154	0.00126326
YLL030C	0.0933708	0.0901036	0.0917372	0.00231021
YLL053C	0.103572	0.0886913	0.0961317	0.0105223
YLL046C	0.0928048	0.102132	0.0974683	0.00659517
YLL066C	0.106847	0.0934666	0.100157	0.00946121
YLL020C	0.106936	0.101385	0.10416	0.00392465
YLL059C	0.101236	0.118405	0.109821	0.0121407
YLL019W-A	0.115994	0.106472	0.111233	0.00673262
YLR016C	0.120289	0.109912	0.1151	0.00733772
YLR004C	0.134124	0.109285	0.121704	0.017564
YLL064C	0.13917	0.107512	0.123341	0.0223855
YAR023C	0.121565	0.128428	0.124996	0.00485245
YLR021W	0.130994	0.119123	0.125058	0.00839403
YLL003W	0.128428	0.12217	0.125299	0.00442489
YLR154C-G	0.145349	0.105659	0.125504	0.028065
YLR015W	0.127484	0.124419	0.125951	0.00216682
YLR157C-C	0.138682	0.122016	0.130349	0.0117851
YAL064W-B	0.132583	0.132949	0.132766	0.000258417
YLR123C	0.151008	0.115659	0.133333	0.0249954
YAL066W	0.135634	0.135783	0.135708	0.000105046
YLR154C-H	0.164186	0.121085	0.142636	0.0304769
YLR154W-A	0.151705	0.138372	0.145039	0.00942809
YLR163W-A	0.16907	0.121163	0.145116	0.0338753
YAL059C-A	0.149426	0.14186	0.145643	0.00534994
YAL064W	0.147373	0.144694	0.146034	0.0018944
YAL048C	0.147291	0.14731	0.1473	1.37833e-05
YLR157W-E	0.160853	0.139535	0.150194	0.015074
YAL004W	0.1532	0.149824	0.151512	0.00238731
YAL026C-A	0.148171	0.155373	0.151772	0.00509209
YLR017W	0.151068	0.15285	0.151959	0.00126008
YLR198C	0.146124	0.15814	0.152132	0.00849624
YLR157C	0.165349	0.141938	0.153643	0.016554
YAL018C	0.154931	0.157997	0.156464	0.00216803
YAL063C-A	0.149774	0.169607	0.15969	0.0140237
YAL037W	0.156037	0.167565	0.161801	0.00815189
YAL037C-A	0.160864	0.165455	0.16316	0.0032463
YAL037C-B	0.162916	0.164505	0.163711	0.00112385
YAL001C	0.151837	0.179174	0.165506	0.0193307
YLL007C	0.172499	0.164716	0.168607	0.0055031
YAL042C-A	0.178534	0.159237	0.168886	0.013645
YAL068C	0.16476	0.175156	0.169958	0.00735125
YLL056C	0.1977	0.144076	0.170888	0.0379181
YAL047W-A	0.182708	0.159493	0.1711	0.0164152
YLR176C	0.192558	0.153178	0.172868	0.0278458
YLR120W-A	0.18	0.17186	0.17593	0.00575552
YAL019W-A	0.166752	0.191192	0.178972	0.0172817
YAL045C	0.188167	0.170529	0.179348	0.0124719
YLR158C	0.171395	0.189845	0.18062	0.0130458
YLL060C	0.0970623	0.277965	0.187514	0.127918
YLL044W	0.269288	0.105908	0.187598	0.115527
YAL016C-A	0.20465	0.1729	0.188775	0.0224509
YAL031W-A	0.182039	0.197027	0.189533	0.010598
YAL056C-A	0.188531	0.200455	0.194493	0.00843127
YLR157W-D	0.218682	0.17186	0.195271	0.0331079
YLL006W-A	0.1811	0.211742	0.196421	0.0216668
YLR156W	0.212791	0.189535	0.201163	0.0164443
YLL033W	0.2104	0.1964	0.2034	0.00989975
YLR159C-A	0.211628	0.206822	0.209225	0.0033985
YLR014C	0.203271	0.216456	0.209863	0.00932361
YAL034C-B	0.223124	0.202555	0.21284	0.014544
YAL059W	0.224859	0.205887	0.215373	0.0134153
YLR160C	0.238295	0.192868	0.215581	0.0321213
YLR125W	0.268682	0.18938	0.229031	0.0560752
YLR184W	0.232171	0.23876	0.235465	0.00465923
YLR154W-F	0.34031	0.136279	0.238295	0.144272
YAL063C	0.227172	0.253587	0.240379	0.0186786
YLL054C	0.254026	0.229667	0.241847	0.0172244
YAL067C	0.216539	0.273318	0.244928	0.0401483
YAL046C	0.253958	0.240568	0.247263	0.00946852
YAR003W	0.273057	0.248314	0.260686	0.0174956
YLR159W	0.279612	0.243721	0.261667	0.0253791
YLR168C	0.268605	0.254729	0.261667	0.00981179
YAL055W	0.275007	0.250499	0.262753	0.01733
YAL016C-B	0.262557	0.262985	0.262771	0.000302594
YAR020C	0.281773	0.246141	0.263957	0.0251952
YAR019W-A	0.299999	0.250989	0.275494	0.0346551
YLR161W	0.360543	0.195039	0.277791	0.117029
YLR174W	0.284186	0.274729	0.279457	0.00668737
YLR146C	0.299147	0.264496	0.281822	0.0245021
YLR190W	0.263643	0.300775	0.282209	0.0262561
YLL061W	0.316179	0.259778	0.287979	0.0398818
YLL049W	0.297939	0.282098	0.290018	0.0112013
YLL019C	0.299493	0.280727	0.29011	0.0132696
YLL052C	0.3184	0.267056	0.292728	0.0363056
YAL020C	0.309998	0.279334	0.294666	0.0216826
YLR024C	0.323565	0.279168	0.301367	0.0313934
YAL028W	0.323732	0.293502	0.308617	0.0213763
YLR165C	0.340853	0.280155	0.310504	0.0429197
YAL054C	0.421599	0.199694	0.310646	0.15691
YLR127C	0.339922	0.292713	0.316318	0.033382
YLL038C	0.334738	0.305269	0.320004	0.0208373
YLL004W	0.348958	0.296766	0.322862	0.0369053
YLR154W-E	0.364419	0.285891	0.325155	0.0555271
YLL058W	0.368192	0.298302	0.333247	0.0494194
YLL062C	0.329236	0.354119	0.341677	0.017595
YAL014C	0.365879	0.346561	0.35622	0.01366
YLL036C	0.165912	0.553177	0.359544	0.273838
YLR137W	0.397752	0.321938	0.359845	0.0536086
YLL042C	0.587542	0.181807	0.384675	0.286898
YAR008W	0.381962	0.396727	0.389344	0.0104401
YLL035W	0.471046	0.375915	0.42348	0.0672671
YLR171W	0.452868	0.407519	0.430194	0.0320665
YLR011W	0.459701	0.401989	0.430845	0.0408088
YLR011W	0.460296	0.418516	0.439406	0.0295426
YLR182W	0.440698	0.448295	0.444496	0.00537182
YLR138W	0.486589	0.444729	0.465659	0.0295998
YLR152C	0.38845	0.601473	0.494961	0.15063
YLR164W	0.609922	0.439535	0.524729	0.120482
YLR145W	0.542558	0.511318	0.526938	0.0220902
YAR019C	0.563573	0.506875	0.535224	0.0400915
YAL009W	0.594625	0.511603	0.553114	0.0587059
YLR191W	0.530078	0.595116	0.562597	0.0459893
YLR149C	0.698217	0.430155	0.564186	0.189548
YLR188W	0.559535	0.569767	0.564651	0.00723551
YLR187W	0.567132	0.581938	0.574535	0.0104696
YLR126C	0.606434	0.544884	0.575659	0.0435227
YLR023C	0.618145	0.544549	0.581347	0.0520402
YAL027W	0.598661	0.584692	0.591677	0.00987729
YLL034C	0.657103	0.558151	0.607627	0.0699702
YAL034W-A	0.638901	0.599155	0.619028	0.0281043
YLR149C-A	0.669612	0.588062	0.628837	0.0576648
YAL008W	0.661308	0.608028	0.634668	0.0376746
YAL011W	0.645722	0.639235	0.642478	0.00458673
YAL030W	0.66365	0.641755	0.652703	0.0154823
YLR007W	0.691155	0.624497	0.657826	0.0471341
YAL021C	0.734771	0.661159	0.697965	0.0520518
YLR010C	0.75581	0.657232	0.706521	0.0697052
YAL002W	0.721664	0.714599	0.718132	0.00499608
YLL021W	0.763445	0.712133	0.737789	0.0362834
YLR166C	0.790698	0.723333	0.757016	0.0476338
YLL006W	0.811352	0.779725	0.795539	0.022364
YLR005W	0.792567	0.801518	0.797042	0.00632936
YLR199C	0.79845	0.852713	0.825581	0.0383701
YAL017W	0.823774	0.860191	0.841982	0.0257507
YLL055W	1.21071	0.48067	0.845688	0.516214
YAL047C	0.858862	0.865967	0.862414	0.00502385
YAL007C	0.897441	0.849851	0.873646	0.0336511
YLR146W-A	0.930233	0.844961	0.887597	0.0602959
YAR018C	0.944954	0.842458	0.893706	0.0724754
YAL031C	0.957322	0.907302	0.932312	0.0353696
YLR019W	0.959005	0.939759	0.949382	0.0136088
YAL019W	1.01131	0.936079	0.973693	0.0531949
YLL048C	1.0491	0.933003	0.991053	0.0820957
YAL051W	1.0577	0.960787	1.00924	0.0685294
YAL044C	1.05079	0.969641	1.01022	0.0573814
YAL026C	1.0562	0.971166	1.01369	0.060131
YAR014C	1.05699	0.97183	1.01441	0.0602149
YLL023C	1.25937	0.782648	1.02101	0.337091
YAL033W	1.05971	1.02288	1.04129	0.026043
YAL053W	1.04163	1.09286	1.06724	0.0362297
YAL032C	1.11878	1.03435	1.07656	0.0596993
YLL027W	1.1965	0.96602	1.08126	0.162971
YLR008C	1.16318	1.08304	1.12311	0.056672
YAL049C	1.18084	1.06843	1.12463	0.0794835
YLR002C	1.12231	1.14209	1.1322	0.0139823
YAL024C	1.2348	1.07824	1.15652	0.110706
YLR147C	1.30233	1.08527	1.1938	0.153481
YLR143W	1.24806	1.14729	1.19767	0.0712588
YLR003C	1.15854	1.23905	1.1988	0.0569274
YLR189C	1.23256	1.17054	1.20155	0.0438516
YLL031C	1.29944	1.12	1.20972	0.126881
YAL034C	1.26554	1.16933	1.21744	0.0680299
YLR022C	1.27459	1.24222	1.25841	0.0228843
YLL010C	1.30521	1.21738	1.2613	0.0621049
YLL018C	1.2046	1.33682	1.27071	0.0934939
YLR018C	1.31651	1.22607	1.27129	0.0639494
YAL022C	1.30182	1.27591	1.28886	0.018316
YLR172C	1.22481	1.35659	1.2907	0.0931846
YLR195C	1.27132	1.31783	1.29457	0.0328887
YAR002C-A	1.29861	1.29388	1.29624	0.00334459
YAL041W	1.32795	1.33693	1.33244	0.00635234
YAR007C	1.41187	1.30164	1.35676	0.0779462
YLR163C	1.42636	1.31783	1.37209	0.0767403
YLR006C	1.43866	1.30927	1.37397	0.0914926
YAR015W	1.58151	1.27381	1.42766	0.217572
YAL013W	1.57187	1.45448	1.51317	0.0830056
YLR129W	1.56589	1.54264	1.55426	0.0164443
YLL013C	1.81635	1.31053	1.56344	0.357671
YLR139C	2.64341	0.543876	1.59364	1.4846
YLR154C	1.64341	1.55039	1.5969	0.0657774
YAL043C	1.65042	1.56967	1.61004	0.0571037
YAL023C	1.66877	1.57328	1.62103	0.0675258
YLR142W	1.72868	1.72093	1.72481	0.00548145
YAL012W	1.84384	1.64298	1.74341	0.142031
YLL040C	1.97673	1.52564	1.75118	0.318967
YLR193C	1.68992	1.82171	1.75581	0.0931846
YLR148W	2.0155	1.68992	1.85271	0.230221
YAL038W	1.62501	2.16992	1.89747	0.385312
YAR002W	2.05109	1.77407	1.91258	0.195883
YLR025W	2.18954	1.63759	1.91356	0.390287
YLL032C	2.22657	1.61315	1.91986	0.433753
YLL011W	1.92551	1.94865	1.93708	0.016361
YLL008W	2.0255	2.028	2.02675	0.00176142
YLL029W	2.27182	1.8196	2.04571	0.319771
YLR170C	2.14729	2.09302	2.12016	0.0383701
YAL039C	2.49201	2.05492	2.27346	0.309071
YLR009W	2.30599	2.44432	2.37516	0.0978155
YAL015C	2.73239	2.358	2.5452	0.264731
YAL036C	2.60168	2.76754	2.68461	0.117279
YLL050C	2.64134	2.88331	2.76233	0.171103
YAL060W	2.90578	2.87831	2.89204	0.0194241
YLL009C	2.99328	2.85648	2.92488	0.0967328
YLR192C	3.49612	2.6124	3.05426	0.624885
YLL041C	3.53257	2.68643	3.1095	0.598312
YLR133W	3.3876	3.17054	3.27907	0.153481
YLL050C	3.40205	3.22712	3.31458	0.123692
YAL025C	3.85845	3.65229	3.75537	0.145777
YLR178C	4.72868	3.4186	4.07364	0.926365
YLR194C	4.04651	4.7907	4.4186	0.526219
YLR144C	4.74419	4.15504	4.44961	0.41659
YLL018C-A	4.91852	4.2213	4.56991	0.49301
YLR197W	4.45736	4.8062	4.63178	0.246665
YAL035W	4.78806	4.69457	4.74132	0.066105
YLR132C	5.08527	4.77519	4.93023	0.219258
YAL061W	5.63574	4.88065	5.25819	0.533931
YLR180W	5.43411	5.34884	5.39147	0.0602959
YLL045C	8.58551	8.08697	8.33624	0.352525
YLR150W	8.83721	8.83721	8.83721	0
YAL003W	11.0668	10.1113	10.589	0.675617
YLR167W	10.9302	11.0078	10.969	0.0548145
YLR185W	12.3256	11.5504	11.938	0.548145
YLL026W	14.49	11.4583	12.9741	2.14373
YAL005C	14.1415	13.1333	13.6374	0.712903
YLR154W-C	14.6512	14.1085	14.3798	0.383701
YLR153C	15.3488	15.1938	15.2713	0.109629

## Sheet: stress condition
promoter activity under stress conditions(unnormalized)											promoter activity fold change under stress conditions
Pro_Name	SC-leu_6h control	H2O2_6h	heat_6h	SC-leu_3h contrl	H2O_3h	Glu-_3h	N-_3h				Pro_Name	H2O2	Heat	H2O	Glu-	N-
YAL001C	0.269785	0.273467	0.217282	0.224324	0.200839	0.225105	0.215022				YAL001C	0.019557	-0.312242	-0.15954	0.00501837	-0.0610991
YAL030W	0.170686	0.108018	0.139918	0.138499	0.117397	0.113788	0.109455				YAL030W	-0.660066	-0.286758	-0.23848	-0.283523	-0.33954
YAL035W	0.681913	0.796428	0.569983	0.562044	0.555391	0.596467	0.570183				YAL035W	0.223956	-0.258669	-0.0171793	0.0857594	0.0207406
YAL041W	0.237149	0.24144	0.181152	0.203657	0.20257	0.206146	0.199667				YAL041W	0.0258693	-0.388593	-0.00772332	0.0175256	-0.0285502
YAL047C	0.145098	0.164456	0.128098	0.118656	0.120483	0.13186	0.133979				YAL047C	0.180672	-0.17978	0.0220485	0.152229	0.175228
YAL056C-A	0.0310133	0.0275468	0.0228906	0.0235177	0.0231258	0.0207309	0.0214264				YAL056C-A	-0.171005	-0.438131	-0.0242381	-0.18196	-0.134357
YAL063C	0.0504496	0.0421429	0.0399628	0.0404852	0.0392854	0.0388018	0.0384786				YAL063C	-0.259554	-0.336186	-0.0434041	-0.0612737	-0.0733377
YAR008W	0.0611892	0.0696088	0.0443334	0.0500556	0.0488696	0.0471407	0.0490691				YAR008W	0.185992	-0.464883	-0.0345949	-0.0865579	-0.028717
YAL002W	0.161167	0.136729	0.13431	0.140091	0.118758	0.121488	0.128132				YAL002W	-0.237232	-0.262986	-0.238343	-0.205547	-0.128738
YAL011W	0.119963	0.133821	0.0978654	0.0992326	0.0880191	0.0930967	0.096392				YAL011W	0.157725	-0.293715	-0.172997	-0.0920839	-0.0419014
YAL017W	0.224422	0.210016	0.204889	0.192278	0.173555	0.170749	0.163909				YAL017W	-0.0957142	-0.131373	-0.147803	-0.171316	-0.230301
YAL024C	0.200927	0.188237	0.152449	0.151731	0.148101	0.139977	0.134354				YAL024C	-0.0941248	-0.398346	-0.0349341	-0.116328	-0.175471
YAL031C	0.165234	0.179543	0.162625	0.170644	0.156109	0.157187	0.152461				YAL031C	0.119819	-0.0229551	-0.128434	-0.118507	-0.162555
YAL036C	0.353415	0.422959	0.271034	0.26898	0.291065	0.294939	0.288981				YAL036C	0.259155	-0.38289	0.113844	0.132919	0.103474
YAL042C-A	0.0269101	0.0227054	0.018014	0.0203258	0.0204466	0.0179311	0.0188362				YAL042C-A	-0.245112	-0.579028	0.00854993	-0.180843	-0.109804
YAL068C	0.026929	0.0209642	0.0183115	0.0212203	0.0207298	0.0180412	0.0178127				YAL068C	-0.361235	-0.556409	-0.0337397	-0.234155	-0.252541
YAR014C	0.211291	0.178207	0.15731	0.171345	0.166082	0.163017	0.149409				YAR014C	-0.245684	-0.425627	-0.0450069	-0.0718815	-0.19764
YAL003W	1.36998	2.03034	1.19625	1.19151	1.1398	1.29678	1.27911				YAL003W	0.567571	-0.195626	-0.0640119	0.122141	0.102345
YAL012W	0.1898	0.254127	0.147806	0.16593	0.161522	0.160647	0.160396				YAL012W	0.421064	-0.360781	-0.0388473	-0.0466791	-0.0489421
YAL018C	0.0251249	0.0210957	0.019812	0.0200534	0.0198797	0.0179851	0.0195324				YAL018C	-0.252173	-0.342746	-0.0125565	-0.157045	-0.0379836
YAL025C	0.437393	0.985442	0.34865	0.344791	0.361515	0.424209	0.392759				YAL025C	1.17184	-0.327152	0.0683357	0.299056	0.187925
YAL031W-A	0.0396354	0.0361648	0.0296593	0.0296202	0.029292	0.0291586	0.0271066				YAL031W-A	-0.132203	-0.418303	-0.0160722	-0.0226567	-0.127938
YAL048C	0.0243421	0.0232281	0.0185618	0.0211638	0.0225144	0.0196929	0.018003				YAL048C	-0.0675795	-0.391114	0.0892521	-0.103922	-0.233356
YAR015W	0.745026	0.337902	0.585315	0.644397	0.616765	0.302543	0.284698				YAR015W	-1.14069	-0.348078	-0.0632279	-1.09081	-1.17852
YAL004W	0.0244527	0.0290682	0.0179823	0.0208371	0.0202415	0.0176423	0.0186686				YAL004W	0.249447	-0.443417	-0.041842	-0.240116	-0.158543
YAL026C	0.247189	0.192237	0.17598	0.194906	0.120792	0.167909	0.155087				YAL026C	-0.362733	-0.490201	-0.690253	-0.2151	-0.329701
YAL032C	0.305207	0.424153	0.211473	0.231034	0.160706	0.202811	0.193866				YAL032C	0.474797	-0.529318	-0.523681	-0.187969	-0.253044
YAL064W	0.0247467	0.0247377	0.0173079	0.018692	0.0191698	0.0188539	0.0190769				YAL064W	-0.000521901	-0.515803	0.0364163	0.0124393	0.0294063
YAR018C	0.145803	0.15339	0.131563	0.101762	0.0877719	0.118866	0.118564				YAR018C	0.0731861	-0.148273	-0.213362	0.224142	0.220469
YAL005C	3.79667	5.27057	8.88008	3.79578	3.11579	5.30124	5.14008				YAL005C	0.473224	1.22584	-0.284801	0.481931	0.437392
YAL014C	0.0714236	0.0887332	0.0594527	0.0528047	0.0532241	0.0802052	0.0888599				YAL014C	0.313074	-0.264658	0.0114126	0.603029	0.750867
YAL019W-A	0.0299824	0.028679	0.0280636	0.0234107	0.0227828	0.0232436	0.0232887				YAL019W-A	-0.0641196	-0.095415	-0.0392235	-0.0103387	-0.00754056
YAL026C-A	0.02241	0.020917	0.0175213	0.0165919	0.0163989	0.0180025	0.0176339				YAL026C-A	-0.0994604	-0.355028	-0.0168795	0.117719	0.0878725
YAL033W	0.239933	0.270427	0.178544	0.128869	0.126048	0.178906	0.164513				YAL033W	0.172606	-0.426353	-0.0319323	0.473292	0.352292
YAL044C	0.388152	0.346439	0.278286	0.172554	0.182267	0.32633	0.302342				YAL044C	-0.164019	-0.480051	0.0790043	0.919284	0.809135
YAL051W	0.275088	0.242541	0.168065	0.135241	0.14611	0.209938	0.174732				YAL051W	-0.181664	-0.710874	0.11152	0.634428	0.369614
YAL059W	0.0420921	0.0439917	0.0284391	0.0263908	0.030709	0.0360109	0.032178				YAL059W	0.0636799	-0.565677	0.21863	0.448403	0.28604
YAL064W-B	0.0254556	0.0214622	0.0153223	0.0164295	0.0184154	0.0177216	0.0169576				YAL064W-B	-0.246184	-0.732346	0.164628	0.109224	0.0456472
YAR019C	0.111288	0.111594	0.0889228	0.0762071	0.0872086	0.0901976	0.0854727				YAR019C	0.00396629	-0.323674	0.194545	0.243163	0.165539
YAL007C	0.202499	0.173121	0.163927	0.205881	0.180726	0.170044	0.166049				YAL007C	-0.226134	-0.304862	-0.188008	-0.275903	-0.310201
YAL020C	0.0507246	0.050303	0.0418534	0.0475542	0.0449654	0.0420968	0.0416919				YAL020C	-0.012042	-0.277342	-0.0807575	-0.17586	-0.189806
YAL027W	0.170708	0.193016	0.168898	0.171935	0.116076	0.184905	0.161996				YAL027W	0.177189	-0.0153804	-0.56679	0.104919	-0.0859045
YAL034C	0.59368	0.454726	0.564878	0.568599	0.47882	0.137462	0.152988				YAL034C	-0.384686	-0.0717467	-0.247928	-2.04838	-1.894
YAL038W	0.389079	0.481477	0.3305	0.351441	0.297401	0.2867	0.256641				YAL038W	0.307403	-0.235414	-0.240873	-0.293736	-0.453528
pCYC1	0.297264	0.310594	0.263184	0.260352	0.164052	0.245281	0.225513				pCYC1	0.0632872	-0.175674	-0.666308	-0.0860305	-0.207257
pTEF1	2.64332	11.04	2.05012	2.14526	2.16909	1.98671	1.93757				pTEF1	2.06232	-0.366647	0.0159397	-0.110774	-0.146903
YAL060W	1.15524	1.05594	1.02015	0.959243	0.840563	0.577478	0.548128				YAL060W	-0.129662	-0.1794	-0.190541	-0.732131	-0.807383
YAR002W	0.340887	0.468265	0.258574	0.32609	0.341848	0.327973	0.325217				YAR002W	0.458032	-0.398716	0.0680834	0.00830621	-0.00386738
YAR019W-A	0.114752	0.168373	0.0900388	0.137155	0.12269	0.0845261	0.0843005				YAR019W-A	0.553138	-0.349902	-0.160783	-0.698334	-0.702191
YAL008W	0.137031	0.173295	0.112761	0.144334	0.12375	0.126858	0.122606				YAL008W	0.338724	-0.281234	-0.22198	-0.186195	-0.235387
YAL016C-A	0.0321856	0.0524939	0.02701	0.0341944	0.0284629	0.0260398	0.0250885				YAL016C-A	0.705737	-0.252921	-0.264678	-0.393045	-0.446735
YAL021C	0.131614	0.158304	0.0913982	0.121266	0.101811	0.12056	0.114412				YAL021C	0.266384	-0.526079	-0.252279	-0.00842207	-0.0839415
YAL028W	0.0974617	0.0824618	0.0863065	0.0893456	0.080036	0.094936	0.0902075				YAL028W	-0.24111	-0.175366	-0.158748	0.0875583	0.0138502
YAL034C-B	0.0403725	0.0559983	0.0293139	0.0378347	0.0340119	0.0330019	0.0304894				YAL034C-B	0.47201	-0.461786	-0.15367	-0.197163	-0.311401
YAL039C	0.459506	0.502054	0.418156	0.446298	0.385399	0.429041	0.416883				YAL039C	0.12776	-0.13604	-0.211653	-0.0568921	-0.0983625
YAL045C	0.0362381	0.0402533	0.0271238	0.0311975	0.0292629	0.0300319	0.0279681				YAL045C	0.151597	-0.417952	-0.0923569	-0.0549356	-0.157647
YAL054C	0.339611	0.0674178	0.225599	0.327307	0.383216	0.261462	0.377697				YAL054C	-2.33268	-0.590126	0.227514	-0.32404	0.206588
YAL061W	0.733544	0.490413	0.844245	0.828092	0.752157	0.641034	0.770959				YAL061W	-0.580885	0.202779	-0.138759	-0.36939	-0.103137
YAL066W	0.05339	0.0548677	0.0510927	0.0534311	0.0396482	0.0395811	0.0431936				YAL066W	0.0393877	-0.0634536	-0.430422	-0.432867	-0.306861
YAR003W	0.0503474	0.0563782	0.0547448	0.0542187	0.043056	0.0389824	0.0438912				YAR003W	0.163222	0.120806	-0.332576	-0.475968	-0.304858
YAR020C	0.11604	0.301332	0.0850323	0.124712	0.0914746	0.226599	0.248212				YAR020C	1.37673	-0.448537	-0.447161	0.861538	0.99297
YAL009W	0.108905	0.370831	0.0919961	0.0983918	0.096834	0.1098	0.100101				YAL009W	1.76769	-0.243427	-0.0230241	0.158265	0.0248469
YAL016C-B	0.0469623	0.0783671	0.0458113	0.0508938	0.0446904	0.0377724	0.0356814				YAL016C-B	0.738746	-0.0357971	-0.187525	-0.43016	-0.512318
YAL022C	0.227404	0.401655	0.213005	0.222164	0.218798	0.214309	0.197339				YAL022C	0.820698	-0.0943683	-0.0220266	-0.0519316	-0.17095
YAL034W-A	0.110647	0.185935	0.100314	0.109726	0.102511	0.0962527	0.088349				YAL034W-A	0.748829	-0.141441	-0.098118	-0.189001	-0.312614
YAL046C	0.0465675	0.0539874	0.0413822	0.0464173	0.0442312	0.0429676	0.0403515				YAL046C	0.213298	-0.170313	-0.0695963	-0.111411	-0.202038
YAL055W	0.0737051	0.0567868	0.0591359	0.0765426	0.0552733	0.0583886	0.0542753				YAL055W	-0.376208	-0.31773	-0.46968	-0.390576	-0.495968
YAL067C	0.0345614	0.0503443	0.0403705	0.0385181	0.0500093	0.0291962	0.0355232				YAL067C	0.542669	0.224143	0.376658	-0.399757	-0.116775
YAR007C	0.215373	0.304637	0.178768	0.212239	0.190414	0.205606	0.190468				YAR007C	0.500252	-0.26875	-0.156556	-0.0458118	-0.156147
YAR023C	0.0202576	0.0194288	0.0138783	0.0183693	0.0178348	0.0159139	0.015845				YAR023C	-0.0602619	-0.545636	-0.0426051	-0.207012	-0.213275
