# Supplementary material for: YeastFab: the design and construction of standard biological parts for metabolic engineering in Saccharomyces cerevisiae
Source: Nucleic Acids Res. 2015 May 8;43(13):e88. doi: 10.1093/nar/gkv464 (PMC4513847; doi:10.1093/nar/gkv464)
Supplement: SUPPLEMENTARY DATA [file supp_gkv464_nar-00787-met-h-2015-File010.xlsx]

## Sheet: Sheet1
candidates	promoter of crtE	prom act(normalized to pCYC1)	promoter of crtI	prom act(normalized to pCYC1)	promoter of crtYB	prom act(normalized to pCYC1)
1	YAR002C-A	1.29624	YLL026W	12.9741	YAL026C	1.01369
2	YAL016C-A	0.188775	YLL026W	12.9741	YLL048C	0.991053
3	YLL032C	1.91986	YAL055W	0.262753	YAL038W	1.89747
4	YLL007C	0.168607	YLL026W	12.9741	YAR015W	1.42766
5	YAL059W	0.215373	YLL026W	12.9741	YAL017W	0.841982
6	YLR006C	1.37397	YAR018C	0.893706	YAR019C	0.535224
7	YAL055W	0.262753	YLL039C	10.9673	YLR006C	1.37397
8	YLL001W	1.21419	YLL001W	1.21419	YLL027W	1.08126
9	YLL032C	1.91986	YAL044C	1.01022	YAR023C	0.124996
10	YLL009C	2.92488	YLR003C	1.1988	YLL019C	0.29011
11	YAL007C	0.873646	YLL023C	1.02101	YAR002C-A	1.29624
12	YLL006W-A	0.196421	YAL017W	0.841982	YAL060W	2.89204
13	YAR002W	1.91258	YLL026W	12.9741	YAL034C	1.21744
14	YAL007C	0.873646	YAL042W	1.37242	YLL023C	1.02101
15	YLL027W	1.08126	YLL006W	0.795539	YLL006W-A	0.196421
16	YAR002W	1.91258	YLR010C	0.706521	YAL022C	1.28886
17	YLL026W	12.9741	YAL009W	0.553114	YAL034C	1.21744
18	YAR018C	0.893706	YLL041C	3.1095	YAL034C	1.21744
19	YLL023C	1.02101	YLL006W	0.795539	YAL038W	1.89747
20	YAL027W	0.591677	YLL026W	12.9741	YAL017W	0.841982
21	YLL039C	10.9673	YAR002W	1.91258	YAL017W	0.841982
22	YLL041C	3.1095	YAL012W	1.74341	YAR002W	1.91258
23	YLL027W	1.08126	YLL026W	12.9741	YAL042W	1.37242
24	YLL041C	3.1095	YLL039C	10.9673	YAR019C	0.535224
25	YAL022C	1.28886	YLL026W	12.9741	YLR006C	1.37397
26	YAL060W	2.89204	YAL031C	0.932312	YLL039C	10.9673
27	YLL039C	10.9673	YLL041C	3.1095	YAL044C	1.01022
28	YLL039C	10.9673	YLL026W	12.9741	YAL042W	1.37242
29	YAL053W	1.06724	YAL012W	1.74341	YAL013W	1.51317
30	YAL013W	1.51317	YLL027W	1.08126	YAL037C-B	0.163711
31	YLR006C	1.37397	YLR019W	0.949382	YLL039C	10.9673
32	YLL006W	0.795539	YLL026W	12.9741	YAL054C	0.310646
33	YAL042W	1.37242	YAL017W	0.841982	YAL027W	0.591677
34	YLL050C	2.76233	YAL005C	13.6374	YLL008W	2.02675
35	YLR010C	0.706521	YAL030W	0.652703	YAL031C	0.932312
36	YAL005C	13.6374	YLL019C	0.29011	undetermined
37	YAL032C	1.07656	YLR006C	1.37397	YLR011W	0.430845
38	YLL023C	1.02101	YAL017W	0.841982	YAL023C	1.62103
39	YLL026W	12.9741	YAL009W	0.553114	YAL036C	2.68461
40	YAL060W	2.89204	YLL026W	12.9741	YLL039C	10.9673
41	YLL027W	1.08126	YAL032C	1.07656	YAL032C	1.07656
42	YAR015W	1.42766	YLL026W	12.9741	YLL009C	2.92488
43	YLL032C	1.91986	YAR015W	1.42766	YAL017W	0.841982
44	YLL039C	10.9673	YAL034C	1.21744	YAR002W	1.91258
45	YLL018C	1.27071	YLL019C	0.29011	YLL009C	2.92488
46	YAR002W	1.91258	YAL030W	0.652703	YAL024C	1.15652
47	YAL030W	0.652703	YLL026W	12.9741	YAL053W	1.06724
48	YLL039C	10.9673	YAL012W	1.74341	YAL033W	1.04129
49	YAR007C	1.35676	YLL018C	1.27071	YLR006C	1.37397
50	YLL039C	10.9673	YAR002C_A	1.29624	YAR019C	0.535224
